# Supplementary material for: Comparative Transcriptome Profiling of Skeletal Muscle from Black Muscovy Duck at Different Growth Stages Using RNA-seq
Source: Genes (Basel). 2020 Oct 20;11(10):1228. doi: 10.3390/genes11101228 (PMC7590229; doi:10.3390/genes11101228)
Supplement: Supplementary file 1 [file genes-11-01228-s001.zip]

Archive with 17 entries (16 files):
- Supplementary Files/
- Supplementary Files/Figure S1.png
- Supplementary Files/Figure S10.png
- Supplementary Files/Figure S11.png
- Supplementary Files/Figure S12.png
- Supplementary Files/Figure S2.png
- Supplementary Files/Figure S3.png
- Supplementary Files/Figure S4.png
- Supplementary Files/Figure S5.png
- Supplementary Files/Figure S6.png
- Supplementary Files/Figure S7.png
- Supplementary Files/Figure S8.png
- Supplementary Files/Figure S9.png
- Supplementary Files/Table S1.docx
- Supplementary Files/Table S2.docx
- Supplementary Files/Table S3.docx
- Supplementary Files/Table S4.docx
